# Supplementary material for: Preliminary Benefits of In-Home Virtual Reality for Chronic Pain in Sickle Cell Disease: Pilot Randomized Trial
Source: Biomedicines. 2026 Jun 12;14(6):1334. doi: 10.3390/biomedicines14061334 (PMC13296727; doi:10.3390/biomedicines14061334)
Supplement: Supplementary file 1 [file biomedicines-14-01334-s001.zip]

Archive with 2 entries (2 files):
- Preliminary Benefits of VR in SCD_Table S1_6-10-2026.pdf
- Preliminary Benefits of VR in SCD_Table S2_6-10-2026.pdf
